# Supplementary material for: Integration of statistical shape modeling and alternating interpolation-based model tracking technique for measuring knee kinematics in vivo using clinical interleaved bi-plane fluoroscopy
Source: PeerJ. 2023 Jun 14;11:e15371. doi: 10.7717/peerj.15371 (PMC10276557; doi:10.7717/peerj.15371)
Supplement: Supplemental Information 1 — Registered poses of CT-based model and SSM-based model from 1, 2 and 3 image pairs. The raw data shows all fluoroscopic images during static standing, and knee flexion-extension. These data were used for reconstructing SSM-based model and measuring the knee kinematics by using 3D/2D image registration. [file peerj-11-15371-s001.zip]

Archive with 31,138 entries (9,973 files):
- Raw data_SSM/
- Raw data_SSM/N001/
- Raw data_SSM/N001/FE/
- Raw data_SSM/N001/FE/result/
- Raw data_SSM/N001/FE/result/Fluoro_0001(alt)_dv.mat
- Raw data_SSM/N001/FE/result/Fluoro_0001(alt)_dv_opt.mat
- Raw data_SSM/N001/FE/result/Fluoro_0001_dv.mat
- Raw data_SSM/N001/FE/result/Fluoro_0001_dv_opt.mat
- Raw data_SSM/N001/FE/result/Fluoro_0002(alt)_dv.mat
- Raw data_SSM/N001/FE/result/Fluoro_0002(alt)_dv_opt.mat
- Raw data_SSM/N001/FE/result/Fluoro_0002_dv.mat
- Raw data_SSM/N001/FE/result/Fluoro_0002_dv_opt.mat
- Raw data_SSM/N001/FE/result/Fluoro_0003(alt)_dv.mat
- Raw data_SSM/N001/FE/result/Fluoro_0003(alt)_dv_opt.mat
- Raw data_SSM/N001/FE/result/Fluoro_0003_dv.mat
- Raw data_SSM/N001/FE/result/Fluoro_0003_dv_opt.mat
- Raw data_SSM/N001/FE/result/Fluoro_0004(alt)_dv.mat
- Raw data_SSM/N001/FE/result/Fluoro_0004(alt)_dv_opt.mat
- Raw data_SSM/N001/FE/result/Fluoro_0004_dv.mat
- Raw data_SSM/N001/FE/result/Fluoro_0004_dv_opt.mat
- Raw data_SSM/N001/FE/result/Fluoro_0005(alt)_dv.mat
- Raw data_SSM/N001/FE/result/Fluoro_0005(alt)_dv_opt.mat
- Raw data_SSM/N001/FE/result/Fluoro_0005_dv.mat
- Raw data_SSM/N001/FE/result/Fluoro_0005_dv_opt.mat
- Raw data_SSM/N001/FE/result/Fluoro_0006(alt)_dv.mat
- Raw data_SSM/N001/FE/result/Fluoro_0006(alt)_dv_opt.mat
- Raw data_SSM/N001/FE/result/Fluoro_0006_dv.mat
- Raw data_SSM/N001/FE/result/Fluoro_0006_dv_opt.mat
- Raw data_SSM/N001/FE/result/Fluoro_0007(alt)_dv.mat
- Raw data_SSM/N001/FE/result/Fluoro_0007(alt)_dv_opt.mat
- Raw data_SSM/N001/FE/result/Fluoro_0007_dv.mat
- Raw data_SSM/N001/FE/result/Fluoro_0007_dv_opt.mat
- Raw data_SSM/N001/FE/result/Fluoro_0008(alt)_dv.mat
- Raw data_SSM/N001/FE/result/Fluoro_0008(alt)_dv_opt.mat
- Raw data_SSM/N001/FE/result/Fluoro_0008_dv.mat
- Raw data_SSM/N001/FE/result/Fluoro_0008_dv_opt.mat
- Raw data_SSM/N001/FE/result/Fluoro_0009(alt)_dv.mat
- Raw data_SSM/N001/FE/result/Fluoro_0009(alt)_dv_opt.mat
- Raw data_SSM/N001/FE/result/Fluoro_0009_dv.mat
- Raw data_SSM/N001/FE/result/Fluoro_0009_dv_opt.mat
- Raw data_SSM/N001/FE/result/Fluoro_0010(alt)_dv.mat
- Raw data_SSM/N001/FE/result/Fluoro_0010(alt)_dv_opt.mat
- Raw data_SSM/N001/FE/result/Fluoro_0010_dv.mat
- Raw data_SSM/N001/FE/result/Fluoro_0010_dv_opt.mat
- Raw data_SSM/N001/FE/result/Fluoro_0011(alt)_dv.mat
- Raw data_SSM/N001/FE/result/Fluoro_0011(alt)_dv_opt.mat
- Raw data_SSM/N001/FE/result/Fluoro_0011_dv.mat
- Raw data_SSM/N001/FE/result/Fluoro_0011_dv_opt.mat
- Raw data_SSM/N001/FE/result/Fluoro_0012(alt)_dv.mat
- Raw data_SSM/N001/FE/result/Fluoro_0012(alt)_dv_opt.mat
- Raw data_SSM/N001/FE/result/Fluoro_0012_dv.mat
- Raw data_SSM/N001/FE/result/Fluoro_0012_dv_opt.mat
- Raw data_SSM/N001/FE/result/Fluoro_0013(alt)_dv.mat
- Raw data_SSM/N001/FE/result/Fluoro_0013(alt)_dv_opt.mat
- Raw data_SSM/N001/FE/result/Fluoro_0013_dv.mat
- Raw data_SSM/N001/FE/result/Fluoro_0013_dv_opt.mat
- Raw data_SSM/N001/FE/result/Fluoro_0014(alt)_dv.mat
- Raw data_SSM/N001/FE/result/Fluoro_0014(alt)_dv_opt.mat
- Raw data_SSM/N001/FE/result/Fluoro_0014_dv.mat
- Raw data_SSM/N001/FE/result/Fluoro_0014_dv_opt.mat
- Raw data_SSM/N001/FE/result/Fluoro_0015(alt)_dv.mat
- Raw data_SSM/N001/FE/result/Fluoro_0015(alt)_dv_opt.mat
- Raw data_SSM/N001/FE/result/Fluoro_0015_dv.mat
- Raw data_SSM/N001/FE/result/Fluoro_0015_dv_opt.mat
- Raw data_SSM/N001/FE/result/Fluoro_0016(alt)_dv.mat
- Raw data_SSM/N001/FE/result/Fluoro_0016(alt)_dv_opt.mat
- Raw data_SSM/N001/FE/result/Fluoro_0016_dv.mat
- Raw data_SSM/N001/FE/result/Fluoro_0016_dv_opt.mat
- Raw data_SSM/N001/FE/result/Fluoro_0017(alt)_dv.mat
- Raw data_SSM/N001/FE/result/Fluoro_0017(alt)_dv_opt.mat
- Raw data_SSM/N001/FE/result/Fluoro_0017_dv.mat
- Raw data_SSM/N001/FE/result/Fluoro_0017_dv_opt.mat
- Raw data_SSM/N001/FE/result/Fluoro_0018(alt)_dv.mat
- Raw data_SSM/N001/FE/result/Fluoro_0018(alt)_dv_opt.mat
- Raw data_SSM/N001/FE/result/Fluoro_0018_dv.mat
- Raw data_SSM/N001/FE/result/Fluoro_0018_dv_opt.mat
- Raw data_SSM/N001/FE/result/Fluoro_0019(alt)_dv.mat
- Raw data_SSM/N001/FE/result/Fluoro_0019(alt)_dv_opt.mat
- Raw data_SSM/N001/FE/result/Fluoro_0019_dv.mat
- Raw data_SSM/N001/FE/result/Fluoro_0019_dv_opt.mat
- Raw data_SSM/N001/FE/result/Fluoro_0020(alt)_dv.mat
- Raw data_SSM/N001/FE/result/Fluoro_0020(alt)_dv_opt.mat
- Raw data_SSM/N001/FE/result/Fluoro_0020_dv.mat
- Raw data_SSM/N001/FE/result/Fluoro_0020_dv_opt.mat
- Raw data_SSM/N001/FE/result/Fluoro_0021(alt)_dv.mat
- Raw data_SSM/N001/FE/result/Fluoro_0021(alt)_dv_opt.mat
- Raw data_SSM/N001/FE/result/Fluoro_0021_dv.mat
- Raw data_SSM/N001/FE/result/Fluoro_0021_dv_opt.mat
- Raw data_SSM/N001/FE/result/Fluoro_0022(alt)_dv.mat
- Raw data_SSM/N001/FE/result/Fluoro_0022(alt)_dv_opt.mat
- Raw data_SSM/N001/FE/result/Fluoro_0022_dv.mat
- Raw data_SSM/N001/FE/result/Fluoro_0022_dv_opt.mat
- Raw data_SSM/N001/FE/result/Fluoro_0023(alt)_dv.mat
- Raw data_SSM/N001/FE/result/Fluoro_0023(alt)_dv_opt.mat
- Raw data_SSM/N001/FE/result/Fluoro_0023_dv.mat
- Raw data_SSM/N001/FE/result/Fluoro_0023_dv_opt.mat
- Raw data_SSM/N001/FE/result/Fluoro_0024(alt)_dv.mat
- Raw data_SSM/N001/FE/result/Fluoro_0024(alt)_dv_opt.mat
- Raw data_SSM/N001/FE/result/Fluoro_0024_dv.mat
- Raw data_SSM/N001/FE/result/Fluoro_0024_dv_opt.mat
- Raw data_SSM/N001/FE/result/Fluoro_0025(alt)_dv.mat
- Raw data_SSM/N001/FE/result/Fluoro_0025(alt)_dv_opt.mat
- Raw data_SSM/N001/FE/result/Fluoro_0025_dv.mat
- Raw data_SSM/N001/FE/result/Fluoro_0025_dv_opt.mat
- Raw data_SSM/N001/FE/result/Fluoro_0026(alt)_dv.mat
- Raw data_SSM/N001/FE/result/Fluoro_0026(alt)_dv_opt.mat
- Raw data_SSM/N001/FE/result/Fluoro_0026_dv.mat
- Raw data_SSM/N001/FE/result/Fluoro_0026_dv_opt.mat
- Raw data_SSM/N001/FE/result/Fluoro_0027(alt)_dv.mat
- Raw data_SSM/N001/FE/result/Fluoro_0027(alt)_dv_opt.mat
- Raw data_SSM/N001/FE/result/Fluoro_0027_dv.mat
- Raw data_SSM/N001/FE/result/Fluoro_0027_dv_opt.mat
- Raw data_SSM/N001/FE/result/Fluoro_0028(alt)_dv.mat
- Raw data_SSM/N001/FE/result/Fluoro_0028(alt)_dv_opt.mat
- Raw data_SSM/N001/FE/result/Fluoro_0028_dv.mat
- Raw data_SSM/N001/FE/result/Fluoro_0028_dv_opt.mat
- Raw data_SSM/N001/FE/result/Fluoro_0029(alt)_dv.mat
- Raw data_SSM/N001/FE/result/Fluoro_0029(alt)_dv_opt.mat
- Raw data_SSM/N001/FE/result/Fluoro_0029_dv.mat
- Raw data_SSM/N001/FE/result/Fluoro_0029_dv_opt.mat
- Raw data_SSM/N001/FE/result/Fluoro_0030(alt)_dv.mat
- Raw data_SSM/N001/FE/result/Fluoro_0030(alt)_dv_opt.mat
- Raw data_SSM/N001/FE/result/Fluoro_0030_dv.mat
- Raw data_SSM/N001/FE/result/Fluoro_0030_dv_opt.mat
- Raw data_SSM/N001/FE/result/Fluoro_0031(alt)_dv.mat
- Raw data_SSM/N001/FE/result/Fluoro_0031(alt)_dv_opt.mat
- Raw data_SSM/N001/FE/result/Fluoro_0031_dv.mat
- Raw data_SSM/N001/FE/result/Fluoro_0031_dv_opt.mat
- Raw data_SSM/N001/FE/result/Fluoro_0032(alt)_dv.mat
- Raw data_SSM/N001/FE/result/Fluoro_0032(alt)_dv_opt.mat
- Raw data_SSM/N001/FE/result/Fluoro_0032_dv.mat
- Raw data_SSM/N001/FE/result/Fluoro_0032_dv_opt.mat
- Raw data_SSM/N001/FE/result/Fluoro_0033(alt)_dv.mat
- Raw data_SSM/N001/FE/result/Fluoro_0033(alt)_dv_opt.mat
- Raw data_SSM/N001/FE/result/Fluoro_0033_dv.mat
- Raw data_SSM/N001/FE/result/Fluoro_0033_dv_opt.mat
- Raw data_SSM/N001/FE/result/Fluoro_0034(alt)_dv.mat
- Raw data_SSM/N001/FE/result/Fluoro_0034(alt)_dv_opt.mat
- Raw data_SSM/N001/FE/result/Fluoro_0034_dv.mat
- Raw data_SSM/N001/FE/result/Fluoro_0034_dv_opt.mat
- Raw data_SSM/N001/FE/result/Fluoro_0035(alt)_dv.mat
- Raw data_SSM/N001/FE/result/Fluoro_0035(alt)_dv_opt.mat
- Raw data_SSM/N001/FE/result/Fluoro_0035_dv.mat
- Raw data_SSM/N001/FE/result/Fluoro_0035_dv_opt.mat
- Raw data_SSM/N001/FE/result/Fluoro_0036(alt)_dv.mat
- Raw data_SSM/N001/FE/result/Fluoro_0036(alt)_dv_opt.mat
- Raw data_SSM/N001/FE/result/Fluoro_0036_dv.mat
- Raw data_SSM/N001/FE/result/Fluoro_0036_dv_opt.mat
- Raw data_SSM/N001/FE/result/Fluoro_0037(alt)_dv.mat
- Raw data_SSM/N001/FE/result/Fluoro_0037(alt)_dv_opt.mat
- Raw data_SSM/N001/FE/result/Fluoro_0037_dv.mat
- Raw data_SSM/N001/FE/result/Fluoro_0037_dv_opt.mat
- Raw data_SSM/N001/FE/result/Fluoro_0038(alt)_dv.mat
- Raw data_SSM/N001/FE/result/Fluoro_0038(alt)_dv_opt.mat
- Raw data_SSM/N001/FE/result/Fluoro_0038_dv.mat
- Raw data_SSM/N001/FE/result/Fluoro_0038_dv_opt.mat
- Raw data_SSM/N001/FE/result/Fluoro_0039(alt)_dv.mat
- Raw data_SSM/N001/FE/result/Fluoro_0039(alt)_dv_opt.mat
- Raw data_SSM/N001/FE/result/Fluoro_0039_dv.mat
- Raw data_SSM/N001/FE/result/Fluoro_0039_dv_opt.mat
- Raw data_SSM/N001/FE/result/Fluoro_0040(alt)_dv.mat
- Raw data_SSM/N001/FE/result/Fluoro_0040(alt)_dv_opt.mat
- Raw data_SSM/N001/FE/result/Fluoro_0040_dv.mat
- Raw data_SSM/N001/FE/result/Fluoro_0040_dv_opt.mat
- Raw data_SSM/N001/FE/result/Fluoro_0041(alt)_dv.mat
- Raw data_SSM/N001/FE/result/Fluoro_0041(alt)_dv_opt.mat
- Raw data_SSM/N001/FE/result/Fluoro_0041_dv.mat
- Raw data_SSM/N001/FE/result/Fluoro_0041_dv_opt.mat
- Raw data_SSM/N001/FE/result/Fluoro_0042(alt)_dv.mat
- Raw data_SSM/N001/FE/result/Fluoro_0042(alt)_dv_opt.mat
- Raw data_SSM/N001/FE/result/Fluoro_0042_dv.mat
- Raw data_SSM/N001/FE/result/Fluoro_0042_dv_opt.mat
- Raw data_SSM/N001/FE/result/Fluoro_0043(alt)_dv.mat
- Raw data_SSM/N001/FE/result/Fluoro_0043(alt)_dv_opt.mat
- Raw data_SSM/N001/FE/result/Fluoro_0043_dv.mat
- Raw data_SSM/N001/FE/result/Fluoro_0043_dv_opt.mat
- Raw data_SSM/N001/FE/result/Fluoro_0044(alt)_dv.mat
- Raw data_SSM/N001/FE/result/Fluoro_0044(alt)_dv_opt.mat
- Raw data_SSM/N001/FE/result/Fluoro_0044_dv.mat
- Raw data_SSM/N001/FE/result/Fluoro_0044_dv_opt.mat
- Raw data_SSM/N001/FE/result/Fluoro_0045(alt)_dv.mat
- Raw data_SSM/N001/FE/result/Fluoro_0045(alt)_dv_opt.mat
- Raw data_SSM/N001/FE/result/Fluoro_0045_dv.mat
- Raw data_SSM/N001/FE/result/Fluoro_0045_dv_opt.mat
- Raw data_SSM/N001/FE/result/Fluoro_0046(alt)_dv.mat
- Raw data_SSM/N001/FE/result/Fluoro_0046(alt)_dv_opt.mat
- Raw data_SSM/N001/FE/result/Fluoro_0046_dv.mat
- Raw data_SSM/N001/FE/result/Fluoro_0046_dv_opt.mat
- Raw data_SSM/N001/FE/result/Fluoro_0047(alt)_dv.mat
- Raw data_SSM/N001/FE/result/Fluoro_0047(alt)_dv_opt.mat
- Raw data_SSM/N001/FE/result/Fluoro_0047_dv.mat
- Raw data_SSM/N001/FE/result/Fluoro_0047_dv_opt.mat
- Raw data_SSM/N001/FE/result/Fluoro_0048(alt)_dv.mat
- Raw data_SSM/N001/FE/result/Fluoro_0048(alt)_dv_opt.mat
- Raw data_SSM/N001/FE/result/Fluoro_0048_dv.mat
- Raw data_SSM/N001/FE/result/Fluoro_0048_dv_opt.mat
- Raw data_SSM/N001/FE/result/Fluoro_0049(alt)_dv.mat
- Raw data_SSM/N001/FE/result/Fluoro_0049(alt)_dv_opt.mat
- Raw data_SSM/N001/FE/result/Fluoro_0049_dv.mat
- Raw data_SSM/N001/FE/result/Fluoro_0049_dv_opt.mat
- Raw data_SSM/N001/FE/result/Fluoro_0050(alt)_dv.mat
- Raw data_SSM/N001/FE/result/Fluoro_0050(alt)_dv_opt.mat
- Raw data_SSM/N001/FE/result/Fluoro_0050_dv.mat
- Raw data_SSM/N001/FE/result/Fluoro_0050_dv_opt.mat
- Raw data_SSM/N001/FE/result/Fluoro_0051(alt)_dv.mat
- Raw data_SSM/N001/FE/result/Fluoro_0051(alt)_dv_opt.mat
- Raw data_SSM/N001/FE/result/Fluoro_0051_dv.mat
- Raw data_SSM/N001/FE/result/Fluoro_0051_dv_opt.mat
- Raw data_SSM/N001/FE/result/Fluoro_0052(alt)_dv.mat
- Raw data_SSM/N001/FE/result/Fluoro_0052(alt)_dv_opt.mat
- Raw data_SSM/N001/FE/result/Fluoro_0052_dv.mat
- Raw data_SSM/N001/FE/result/Fluoro_0052_dv_opt.mat
- Raw data_SSM/N001/FE/result/Fluoro_0053(alt)_dv.mat
- Raw data_SSM/N001/FE/result/Fluoro_0053(alt)_dv_opt.mat
- Raw data_SSM/N001/FE/result/Fluoro_0053_dv.mat
- Raw data_SSM/N001/FE/result/Fluoro_0053_dv_opt.mat
- Raw data_SSM/N001/FE/result/Fluoro_0054(alt)_dv.mat
- Raw data_SSM/N001/FE/result/Fluoro_0054(alt)_dv_opt.mat
- Raw data_SSM/N001/FE/result/Fluoro_0054_dv.mat
- Raw data_SSM/N001/FE/result/Fluoro_0054_dv_opt.mat
- Raw data_SSM/N001/FE/result/Fluoro_0055(alt)_dv.mat
- Raw data_SSM/N001/FE/result/Fluoro_0055(alt)_dv_opt.mat
- Raw data_SSM/N001/FE/result/Fluoro_0055_dv.mat
- Raw data_SSM/N001/FE/result/Fluoro_0055_dv_opt.mat
- Raw data_SSM/N001/FE/result/Fluoro_0056(alt)_dv.mat
- Raw data_SSM/N001/FE/result/Fluoro_0056(alt)_dv_opt.mat
- Raw data_SSM/N001/FE/result/Fluoro_0056_dv.mat
- Raw data_SSM/N001/FE/result/Fluoro_0056_dv_opt.mat
- Raw data_SSM/N001/FE/result/Fluoro_0057(alt)_dv.mat
- Raw data_SSM/N001/FE/result/Fluoro_0057(alt)_dv_opt.mat
- Raw data_SSM/N001/FE/result/Fluoro_0057_dv.mat
- Raw data_SSM/N001/FE/result/Fluoro_0057_dv_opt.mat
- Raw data_SSM/N001/FE/result/Fluoro_0058(alt)_dv.mat
- Raw data_SSM/N001/FE/result/Fluoro_0058(alt)_dv_opt.mat
- Raw data_SSM/N001/FE/result/Fluoro_0058_dv.mat
- Raw data_SSM/N001/FE/result/Fluoro_0058_dv_opt.mat
- Raw data_SSM/N001/FE/result/Fluoro_0059(alt)_dv.mat
- Raw data_SSM/N001/FE/result/Fluoro_0059(alt)_dv_opt.mat
- Raw data_SSM/N001/FE/result/Fluoro_0059_dv.mat
- Raw data_SSM/N001/FE/result/Fluoro_0059_dv_opt.mat
- Raw data_SSM/N001/FE/result/Fluoro_0060(alt)_dv.mat
- Raw data_SSM/N001/FE/result/Fluoro_0060(alt)_dv_opt.mat
- Raw data_SSM/N001/FE/result/Fluoro_0060_dv.mat
- Raw data_SSM/N001/FE/result/Fluoro_0060_dv_opt.mat
- Raw data_SSM/N001/FE/result/Fluoro_0061(alt)_dv.mat
- Raw data_SSM/N001/FE/result/Fluoro_0061(alt)_dv_opt.mat
- Raw data_SSM/N001/FE/result/Fluoro_0061_dv.mat
- Raw data_SSM/N001/FE/result/Fluoro_0061_dv_opt.mat
- Raw data_SSM/N001/FE/result/Fluoro_0062(alt)_dv.mat
- Raw data_SSM/N001/FE/result/Fluoro_0062(alt)_dv_opt.mat
- Raw data_SSM/N001/FE/result/Fluoro_0062_dv.mat
- Raw data_SSM/N001/FE/result/Fluoro_0062_dv_opt.mat
- Raw data_SSM/N001/FE/result/Fluoro_0063(alt)_dv.mat
- Raw data_SSM/N001/FE/result/Fluoro_0063(alt)_dv_opt.mat
- Raw data_SSM/N001/FE/result/Fluoro_0063_dv.mat
- Raw data_SSM/N001/FE/result/Fluoro_0063_dv_opt.mat
- Raw data_SSM/N001/FE/result/Fluoro_0064(alt)_dv.mat
- Raw data_SSM/N001/FE/result/Fluoro_0064(alt)_dv_opt.mat
- Raw data_SSM/N001/FE/result/Fluoro_0064_dv.mat
- Raw data_SSM/N001/FE/result/Fluoro_0064_dv_opt.mat
- Raw data_SSM/N001/FE/result/Fluoro_0065(alt)_dv.mat
- Raw data_SSM/N001/FE/result/Fluoro_0065(alt)_dv_opt.mat
- Raw data_SSM/N001/FE/result/Fluoro_0065_dv.mat
- Raw data_SSM/N001/FE/result/Fluoro_0065_dv_opt.mat
- Raw data_SSM/N001/FE/result/Fluoro_0066(alt)_dv.mat
- Raw data_SSM/N001/FE/result/Fluoro_0066(alt)_dv_opt.mat
- Raw data_SSM/N001/FE/result/Fluoro_0066_dv.mat
- Raw data_SSM/N001/FE/result/Fluoro_0066_dv_opt.mat
- Raw data_SSM/N001/FE/result/Fluoro_0067(alt)_dv.mat
- Raw data_SSM/N001/FE/result/Fluoro_0067(alt)_dv_opt.mat
- Raw data_SSM/N001/FE/result/Fluoro_0067_dv.mat
- Raw data_SSM/N001/FE/result/Fluoro_0067_dv_opt.mat
- Raw data_SSM/N001/FE/result/Fluoro_0068(alt)_dv.mat
- Raw data_SSM/N001/FE/result/Fluoro_0068(alt)_dv_opt.mat
- Raw data_SSM/N001/FE/result/Fluoro_0068_dv.mat
- Raw data_SSM/N001/FE/result/Fluoro_0068_dv_opt.mat
- Raw data_SSM/N001/FE/result/Fluoro_0069(alt)_dv.mat
- Raw data_SSM/N001/FE/result/Fluoro_0069(alt)_dv_opt.mat
- Raw data_SSM/N001/FE/result/Fluoro_0069_dv.mat
- Raw data_SSM/N001/FE/result/Fluoro_0069_dv_opt.mat
- Raw data_SSM/N001/FE/result/Fluoro_0070(alt)_dv.mat
- Raw data_SSM/N001/FE/result/Fluoro_0070(alt)_dv_opt.mat
- Raw data_SSM/N001/FE/result/Fluoro_0070_dv.mat
- Raw data_SSM/N001/FE/result/Fluoro_0070_dv_opt.mat
- Raw data_SSM/N001/FE/result/Fluoro_0071(alt)_dv.mat
- Raw data_SSM/N001/FE/result/Fluoro_0071(alt)_dv_opt.mat
- Raw data_SSM/N001/FE/result/Fluoro_0071_dv.mat
- Raw data_SSM/N001/FE/result/Fluoro_0071_dv_opt.mat
- Raw data_SSM/N001/FE/result/Fluoro_0072(alt)_dv.mat
- Raw data_SSM/N001/FE/result/Fluoro_0072(alt)_dv_opt.mat
- Raw data_SSM/N001/FE/result/Fluoro_0072_dv.mat
- Raw data_SSM/N001/FE/result/Fluoro_0072_dv_opt.mat
- Raw data_SSM/N001/FE/result/Fluoro_0073(alt)_dv.mat
- Raw data_SSM/N001/FE/result/Fluoro_0073(alt)_dv_opt.mat
- Raw data_SSM/N001/FE/result/Fluoro_0073_dv.mat
- Raw data_SSM/N001/FE/result/Fluoro_0073_dv_opt.mat
- Raw data_SSM/N001/FE/result/Fluoro_0074(alt)_dv.mat
- Raw data_SSM/N001/FE/result/Fluoro_0074(alt)_dv_opt.mat
- Raw data_SSM/N001/FE/result/Fluoro_0074_dv.mat
- Raw data_SSM/N001/FE/result/Fluoro_0074_dv_opt.mat
[truncated: 9,700 more entries]
